# Supplementary material for: Hybrid Machine-Learning-Based Prediction Model for the Peak Dilation Angle of Rock Discontinuities
Source: Materials (Basel). 2023 Sep 24;16(19):6387. doi: 10.3390/ma16196387 (PMC10573530; doi:10.3390/ma16196387)
Supplement: Supplementary file 1 [file materials-16-06387-s001.zip › Supplementary Materials.xlsx]

## Sheet: Sheet1
No	A0	C	θmax*	σc	σn	φb	ipt	Reference
JM-1-0.5	0.46	7.8	59	29	0.5	32	33.6	Ban L, Du W, Qi C. A peak dilation angle model considering the real contact area for rock joints. Rock Mech Rock Eng. 2020;53(11):4909-23. doi:10.1007/s00603-020-02193-1.
JM-1-1	0.46	7.8	59	29	1	32	25.2
JM-1-1.5	0.46	7.8	59	29	1.5	32	22.5
JM-1-2	0.46	7.8	59	29	2	32	20.5
JM-2-0.5	0.45	8.7	56	29	0.5	32	30.3
JM-2-1	0.45	8.7	56	29	1	32	22.5
JM-2-1.5	0.45	8.7	56	29	1.5	32	21.2
JM-2-2	0.45	8.7	56	29	2	32	19.4
JM-3-0.5	0.54	10.9	72	29	0.5	32	32.1
JM-3-1	0.54	10.9	72	29	1	32	23.8
JM-3-1.5	0.54	10.9	72	29	1.5	32	21.8
JM-3-2	0.54	10.9	72	29	2	32	19.9
JM-4-0.5	0.56	10.3	65	29	0.5	32	26.3
JM-4-1	0.56	10.3	65	29	1	32	20.5
JM-4-1.5	0.56	10.3	65	29	1.5	32	19.7
JM-4-2	0.56	10.3	65	29	2	32	18.2
JM-5-0.5	0.55	6.8	59	29	0.5	32	36.2
JM-5-1	0.55	6.8	59	29	1	32	27.6
JM-5-1.5	0.55	6.8	59	29	1.5	32	23.1
JM-5-2	0.55	6.8	59	29	2	32	21.5
G1	0.61	10.3	79.7	161	0.8	34	27.9	Yang J, Rong G, Hou D, Peng J, Zhou C. Experimental study on peak shear strength criterion for rock joints. Rock Mech Rock Eng. 2016;49(3):821-35. doi:10.1007/s00603-015-0791-1.
G2	0.53	9.9	81.8	161	1.6	34	28.7
G3	0.48	10.1	83.7	161	2.4	34	29.4
G4	0.51	9.3	82.1	161	3.2	34	27.1
G5	0.47	10.4	79.3	161	4	34	24
G6	0.49	10.8	81.6	161	4.8	34	22.7
G7	0.53	11.2	81.1	161	5.6	34	22.6
G8	0.56	9.6	84.1	161	6.4	34	25.8
G9	0.51	9.6	82.6	161	7.2	34	23.3
G10	0.53	8.3	82.2	161	8	34	23.8
S1	0.51	8.9	83.3	65	0.3	28	37.1
S2	0.61	7.6	82.3	65	0.7	28	26.2
S3	0.54	8.4	82.6	65	1	28	29
S4	0.49	8.9	83.9	65	1.3	28	29
S5	0.55	9.5	82.7	65	1.6	28	24.3
S6	0.58	7.9	81.6	65	2	28	29
S7	0.5	8.9	82.9	65	2.3	28	27.4
S8	0.47	8.8	83.5	65	2.6	28	26.2
S9	0.44	9.3	83.4	65	2.9	28	24.4
S10	0.51	8.3	84.2	65	3.3	28	27.3
J-1-0.5	0.5	10.5	59	27.5	0.5	35	24.6	Xia C-C, Tang Z-C, Xiao W-M, Song Y-L. New peak shear strength criterion of rock joints based on quantified surface description. Rock Mech Rock Eng. 2014;47(2):387-400. doi:10.1007/s00603-013-0395-6.
J-1-1	0.5	10.5	59	27.5	1	35	15
J-1-1.5	0.5	10.5	59	27.5	1.5	35	14.7
J-1-2	0.5	10.5	59	27.5	2	35	13.3
J-1-3	0.5	10.5	59	27.5	3	35	8.5
J-2-0.5	0.5	8.01	69.3	27.5	0.5	35	31.2
J-2-1	0.5	8.01	69.3	27.5	1	35	25.3
J-2-1.5	0.5	8.01	69.3	27.5	1.5	35	20.7
J-2-2	0.5	8.01	69.3	27.5	2	35	19.3
J-2-3	0.5	8.01	69.3	27.5	3	35	13.1
J-3-0.5	0.69	7.48	68.7	27.5	0.5	35	39.3
J-3-1	0.69	7.48	68.7	27.5	1	35	32.6
J-3-1.5	0.69	7.48	68.7	27.5	1.5	35	27.6
J-3-2	0.69	7.48	68.7	27.5	2	35	25.4
J-3-3	0.69	7.48	68.7	27.5	3	35	19.5
C1	0.49	7	80	25	1.1	36	28.1	Grasselli G. Shear strength of rock joints based on quantified surface description: EPFL2001.
C2	0.46	5.6	80	25	1.1	36	27
C3	0.46	4.6	57	25	3.7	36	20
C4	0.51	4.7	65	25	2.5	36	26
C5	0.5	5.3	74	25	3.1	36	22.1
C6	0.55	5.2	68	25	1	36	28.1
C8	0.56	5.7	74	25	3.1	36	21.6
G1	0.49	7.2	90	173	2.3	34	34.1
G2	0.5	5.6	80	173	2.3	34	33.7
G4	0.5	5.5	65	173	2.2	34	31.5
G5	0.46	5.3	57	173	1.1	34	31
G6	0.48	7.4	84	173	1.1	34	34.9
G7	0.47	7.2	81	173	1.1	34	34.2
G9	0.51	5.9	75	173	1.1	34	35.6
M1	0.51	9.6	76	87	0.9	37	25.9
M2	0.49	5.6	39	87	1.7	37	16.1
M3	0.47	11	65	87	0.9	37	17.1
M4	0.51	8.1	61	87	3.8	37	19.9
M5	0.53	8.9	59	87	2.6	37	22.5
M6	0.45	10	68	87	2.6	37	21.9
M7	0.5	13	86	87	3.8	37	19
M8	0.46	11	72	87	3.8	37	22.1
M9	0.49	10	59	87	2.6	37	23
M10	0.52	11	67	87	0.9	37	22.9
M12	0.43	7.3	55	87	1.8	37	22.2
ML1	0.57	7.3	66	10	1	37	17
ML2	0.51	5.4	45	10	4.1	37	10.5
ML3	0.52	7.8	66	10	2.1	37	10.8
1a	0.47	3.38	43.2	19.5	0.2	32	36.4	Tatone BSA, Grasselli G. A method to evaluate the three-dimensional roughness of fracture surfaces in brittle geomaterials. Rev Sci Instrum 2009;80(12). doi:10.1063/1.3266964.
1b	0.47	3.56	45.2	19.5	0.3	32	32.1
1c	0.47	3.21	41.7	19.5	0.5	32	31.1
1d	0.48	3.58	47.8	19.5	0.6	32	30.3
1e	0.48	3.58	47.8	19.5	0.8	32	28.5
1f	0.47	3.45	45.1	19.5	0.9	32	27.6
